# Supplementary material for: Genetic Diversity in the Major Capsid L1 Protein of HPV-16 and HPV-18 in the Netherlands
Source: PLoS One. 2016 Apr 12;11(4):e0152782. doi: 10.1371/journal.pone.0152782 (PMC4829201; doi:10.1371/journal.pone.0152782)
Supplement: S1 Table — (XLSX) [file pone.0152782.s001.xlsx]

## Sheet: Sheet1
S1 Table. Primers used for the molecular characterization of HPV-16 and HPV-18 L1 gene
Primer name		Sequence 5' to 3'				References
HPV-16 L1 F5492		5'-TAT AAC TGA CCA AGC TCC TTC A				Cornut et al
HPV-16 L1 R6185		5'- CCT GGA TTT ACT GCA ACA TTG				Cornut et al
HPV-16 L1 F6051		5'- TGC AGG TGT GGA TAA TAG AGA A				Cornut et al
HPV-16 L1 R6740		5'- TCC CCA TGT CGT AGG TAC TC				Cornut et al
HPV-16 L1 F6600		5'- TGG CAT TTG TTG GGG TAA C				Cornut et al
HPV-16 L1 R7222		5'- CAA GCA CAT ACA AGC ACA TAC A				Cornut et al
HPV-18 L1 F5328		5'- CAT CGC GTT CTA CTA CCT C				This study
HPV-18 L1 R6051		5'- CAT TGT CCC TAA CGT CCT C				This study
HPV-18 L1 F5915		5'- CTG TGC TGG AGT GGA AAT TG				This study
HPV-18 L1 R6567		5'- GAC CCT GTG CCT TAT GTA AC				This study
HPV-18 L1 F6500		5'-TGG CTC TAT TGT TAC CTC TG				This study
HPV-18 L1 R7187		5'-CAG GAC ATA CAA ACA CAA CA				This study
